# Supplementary material for: Ceria Nanoparticles Alleviated Osteoarthritis through Attenuating Senescence and Senescence-Associated Secretory Phenotype in Synoviocytes
Source: Int J Mol Sci. 2023 Mar 6;24(5):5056. doi: 10.3390/ijms24055056 (PMC10003033; doi:10.3390/ijms24055056)
Supplement: Supplementary file 1 [file ijms-24-05056-s001.zip]

Archive with 1 entries (1 files):
- ijms-2216735-supplementary.pdf
